# Supplementary material for: Data on taxonomic status and phylogenetic relationship of tits
Source: Data Brief. 2016 Nov 28;10:390–7. doi: 10.1016/j.dib.2016.11.079 (PMC5192249; doi:10.1016/j.dib.2016.11.079)
Supplement: Supplementary file 3 — Supplementary material Supplementary file 1. The tree files of six gene trees and one species tree, corresponding to Fig. 4. Note: A: gene tree of MOS; B: gene tree of FGB; C: gene tree of ALDOB; D: gene tree of PCBD1; E: gene tree of CALB1; F: gene tree of mitochondrial genome; G: species tree. [file mmc4.zip]

Archive with 8 entries (7 files):
- Supplementary file 1/A-gene tree of MOS.tree
- Supplementary file 1/B-gene tree of FGB.tree
- Supplementary file 1/C-gene tree of ALDOB.tree
- Supplementary file 1/D-gene tree of PCBD1.tree
- Supplementary file 1/E-gene tree of CALB1.tree
- Supplementary file 1/F-gene tree of mitochondrial genome.tree
- Supplementary file 1/G-species tree.tree
- Supplementary file 1/
