# Supplementary material for: Data on taxonomic status and phylogenetic relationship of tits
Source: Data Brief. 2016 Nov 28;10:390–7. doi: 10.1016/j.dib.2016.11.079 (PMC5192249; doi:10.1016/j.dib.2016.11.079)
Supplement: Supplementary file 3 — Supplementary material Supplementary file 1. The tree files of six gene trees and one species tree, corresponding to Fig. 4. Note: A: gene tree of MOS; B: gene tree of FGB; C: gene tree of ALDOB; D: gene tree of PCBD1; E: gene tree of CALB1; F: gene tree of mitochondrial genome; G: species tree. [file mmc4.zip › Supplementary file 1/A-gene tree of MOS.tree]

(((((Parus monticolus 1:0.00000249052302782541,((Parus major 2:0.00000249052302782541,Parus major 1:0.00000249052302782541)100:0.04196525906565956600,((Parus venustulus:0.01527155205316303700,Parus ater:0.01556826685987251400)99:0.03878505280678127400,(Parus spilonotus:0.02685251214471162700,Pseudopodoces humilis:0.02136046247630864200)19:0.00432979901861300490)1:0.00000249052302782541)0:0.00501321991452495770)1:0.01007835951642097700,Parus monticolus 2:0.00000249052302782541)2:0.00568272464320940340,((Parus dichrous:0.03694460146478066600,((Parus palustris:0.00000249052302782541,Parus montanus:0.00000249052302782541)74:0.00000249052302782541,Parus montanus baicalensis:0.00500525965127162750)91:0.00985966192944882910)3:0.00563582204845524800,Parus cyanus:0.01027099631997649800)1:0.00436699000548167530)41:0.02692609651936884000,Sylviparus modestus:0.02653190904602612300):0.07961074462954621800,Remiz consobrinus:0.07961074462954621800);
