# Supplementary material for: Data on taxonomic status and phylogenetic relationship of tits
Source: Data Brief. 2016 Nov 28;10:390–7. doi: 10.1016/j.dib.2016.11.079 (PMC5192249; doi:10.1016/j.dib.2016.11.079)
Supplement: Supplementary file 3 — Supplementary material Supplementary file 1. The tree files of six gene trees and one species tree, corresponding to Fig. 4. Note: A: gene tree of MOS; B: gene tree of FGB; C: gene tree of ALDOB; D: gene tree of PCBD1; E: gene tree of CALB1; F: gene tree of mitochondrial genome; G: species tree. [file mmc4.zip › Supplementary file 1/B-gene tree of FGB.tree]

((Sylviparus modestus:0.04977911169737030800,((Parus dichrous:0.00654938506460024660,(((Parus ater:0.01339792403434683600,Parus venustulus:0.00657925374598324580)97:0.00661313569224030160,(Parus spilonotus:0.00716889826484110040,(Pseudopodoces humilis:0.01482833017134878700,((Parus monticolus 2:0.00000122246093652334,Parus monticolus 1:0.00322323423012281940)98:0.00488301106400467440,(Parus major 1:0.00323367271618708310,Parus major 2:0.00160802069230249800)86:0.00161680675334195280)100:0.00828813713976940020)51:0.00029110852455770418)61:0.00285675150914527650)18:0.00000122246093652334,((Parus palustris:0.00000122246093652334,Parus montanus:0.00000122246093652334)95:0.00000122246093652334,Parus montanus baicalensis:0.00481999904491434930)100:0.01471878694242052600)29:0.00000122246093652334)32:0.00127888661415057170,Parus cyanus:0.02198972213048418900)67:0.01285625041728656400):0.03806921594320144400,Remiz consobrinus:0.03806921594320144400);
