# Supplementary material for: Data on taxonomic status and phylogenetic relationship of tits
Source: Data Brief. 2016 Nov 28;10:390–7. doi: 10.1016/j.dib.2016.11.079 (PMC5192249; doi:10.1016/j.dib.2016.11.079)
Supplement: Supplementary file 3 — Supplementary material Supplementary file 1. The tree files of six gene trees and one species tree, corresponding to Fig. 4. Note: A: gene tree of MOS; B: gene tree of FGB; C: gene tree of ALDOB; D: gene tree of PCBD1; E: gene tree of CALB1; F: gene tree of mitochondrial genome; G: species tree. [file mmc4.zip › Supplementary file 1/C-gene tree of ALDOB.tree]

((Sylviparus modestus:0.01541019976244190900,(((Parus spilonotus:0.01658572574270573300,(Parus cyanus:0.01987342159797961900,((Parus monticolus 1:0.00000191358201572143,Parus monticolus 2:0.00554479039921248590)99:0.01112628823863138900,(Parus major 1:0.00000191358201572143,Parus major 2:0.00553047150019757900)59:0.00000191358201572143)100:0.01128288227294882600)41:0.00000191358201572143)69:0.00277414209904604590,Pseudopodoces humilis:0.01134056370748822700)58:0.00154979270019660720,(((Parus ater:0.00552770255994487150,Parus venustulus:0.01114256951541715800)89:0.00556546921802812240,(Parus palustris:0.00274268146882136570,(Parus montanus baicalensis:0.00000191358201572143,Parus montanus:0.00000191358201572143)75:0.00000191358201572143)100:0.02250428118344763000)59:0.00000191358201572143,Parus dichrous:0.01674861706486768100)96:0.00938087389752930050)94:0.01719201969078912700):0.06024067891304427100,Remiz consobrinus:0.06024067891304427100);
