# Supplementary material for: Data on taxonomic status and phylogenetic relationship of tits
Source: Data Brief. 2016 Nov 28;10:390–7. doi: 10.1016/j.dib.2016.11.079 (PMC5192249; doi:10.1016/j.dib.2016.11.079)
Supplement: Supplementary file 3 — Supplementary material Supplementary file 1. The tree files of six gene trees and one species tree, corresponding to Fig. 4. Note: A: gene tree of MOS; B: gene tree of FGB; C: gene tree of ALDOB; D: gene tree of PCBD1; E: gene tree of CALB1; F: gene tree of mitochondrial genome; G: species tree. [file mmc4.zip › Supplementary file 1/D-gene tree of PCBD1.tree]

((Sylviparus modestus:0.02959765315439692000,(((Parus venustulus:0.02021158768597193200,(Pseudopodoces humilis:0.01816675110097619800,((Parus monticolus 1:0.00471702681160755720,Parus monticolus 2:0.00000260409579249875)100:0.01596490384832030900,(Parus major 1:0.00000260409579249875,Parus major 2:0.00234770006486143160)98:0.00579560676793369060)46:0.00465832020916429060)74:0.00306241875324122450)53:0.00474832698033167060,Parus spilonotus:0.01606798764656918900)36:0.00312291447190532260,((Parus dichrous:0.01210048893071066600,Parus cyanus:0.01469058652133849200)26:0.00438305780296152900,(((Parus palustris:0.00716499791692917340,Parus montanus:0.00472624933656389660)98:0.00619241133407038780,Parus montanus baicalensis:0.00752375206930257400)100:0.01551410085037649400,Parus ater:0.00248290762106236770)89:0.00974258080593583960)27:0.00274496546493148160)23:0.02057575168487794900):0.06805160844187115000,Remiz consobrinus:0.06805160844187115000);
