# Supplementary material for: Data on taxonomic status and phylogenetic relationship of tits
Source: Data Brief. 2016 Nov 28;10:390–7. doi: 10.1016/j.dib.2016.11.079 (PMC5192249; doi:10.1016/j.dib.2016.11.079)
Supplement: Supplementary file 3 — Supplementary material Supplementary file 1. The tree files of six gene trees and one species tree, corresponding to Fig. 4. Note: A: gene tree of MOS; B: gene tree of FGB; C: gene tree of ALDOB; D: gene tree of PCBD1; E: gene tree of CALB1; F: gene tree of mitochondrial genome; G: species tree. [file mmc4.zip › Supplementary file 1/E-gene tree of CALB1.tree]

((Sylviparus modestus:0.01627362172119776000,(((Parus dichrous:0.01229667750638539600,((Parus cyanus:0.01596676115325861700,Parus venustulus:0.01352029094176262200)34:0.00000201026598472193,(Pseudopodoces humilis:0.00697336053911664590,(Parus montanus baicalensis:0.00175376043127165340,(Parus palustris:0.00000201026598472193,Parus montanus:0.00000201026598472193)81:0.00000201026598472193)100:0.01776350027986246500)22:0.00000201026598472193)16:0.00000201026598472193)76:0.00173224474423662870,Parus ater:0.00611277107369798560)60:0.00175707717013144180,(((Parus major 2:0.00000201026598472193,Parus major 1:0.00377711604255121910)97:0.00544814923097876410,Parus spilonotus:0.01410809052164082300)21:0.00000201026598472193,(Parus monticolus 1:0.00349638911288124850,Parus monticolus 2:0.00173691113420364130)99:0.00525390033847802400)54:0.00000201026598472193)11:0.00548840163365406020):0.02567639602665077900,Remiz consobrinus:0.02567639602665077900);
