# Supplementary material for: Data on taxonomic status and phylogenetic relationship of tits
Source: Data Brief. 2016 Nov 28;10:390–7. doi: 10.1016/j.dib.2016.11.079 (PMC5192249; doi:10.1016/j.dib.2016.11.079)
Supplement: Supplementary file 3 — Supplementary material Supplementary file 1. The tree files of six gene trees and one species tree, corresponding to Fig. 4. Note: A: gene tree of MOS; B: gene tree of FGB; C: gene tree of ALDOB; D: gene tree of PCBD1; E: gene tree of CALB1; F: gene tree of mitochondrial genome; G: species tree. [file mmc4.zip › Supplementary file 1/F-gene tree of mitochondrial genome.tree]

((Sylviparus modestus:0.13862295535563174000,(((((Parus monticolus 2:0.00556288233680793210,Parus monticolus 1:0.00451584811318974260)100:0.02897420486422814000,(Parus major 1:0.01123017102211746100,Parus major 2:0.01150559857892569400)100:0.02439178898760388500)100:0.04663443708977067800,(Parus spilonotus:0.09177672313464008100,Pseudopodoces humilis:0.11556540212082715000)41:0.00402779331567514830)59:0.00723467242341545910,Parus cyanus:0.14226786630360619000)100:0.02501259486367053700,(Parus dichrous:0.08331458020968640600,((Parus palustris:0.02312371667791494500,(Parus montanus:0.01262688885650173700,Parus montanus baicalensis:0.00936478491086633650)100:0.01143385741727868400)100:0.05692193639249418900,(Parus venustulus:0.05097556934109356100,Parus ater:0.05654398446466678300)100:0.02138834542168845100)42:0.00502797683148132300)100:0.01924929176064811900)98:0.04935129501998879200):0.21391763818797330000,Remiz consobrinus:0.21391763818797330000);
