# Supplementary material for: Data on taxonomic status and phylogenetic relationship of tits
Source: Data Brief. 2016 Nov 28;10:390–7. doi: 10.1016/j.dib.2016.11.079 (PMC5192249; doi:10.1016/j.dib.2016.11.079)
Supplement: Supplementary file 3 — Supplementary material Supplementary file 1. The tree files of six gene trees and one species tree, corresponding to Fig. 4. Note: A: gene tree of MOS; B: gene tree of FGB; C: gene tree of ALDOB; D: gene tree of PCBD1; E: gene tree of CALB1; F: gene tree of mitochondrial genome; G: species tree. [file mmc4.zip › Supplementary file 1/G-species tree.tree]

(Parus monticolus 1,(Parus monticolus 2,((Parus major 2,Parus major 1)1:1.5404450409471486,((Parus spilonotus,Pseudopodoces humilis)0.36:0.0,((Sylviparus modestus,Remiz consobrinus)1:1.5404450409471486,(Parus cyanus,(Parus dichrous,((Parus montanus baicalensis,(Parus palustris,Parus montanus)0.83:0.4418327522790392)1:1.5404450409471486,(Parus venustulus,Parus ater)0.87:0.4757343039547204)0.6:0.2261241794523475)0.51:0.12337902116050466)0.41:0.005970166986503796)0.97:0.8472978603872037)0.95:0.717244732139006)0.99:1.0479685558493543)); 
